# Supplementary material for: Elimination of Cas9-dependent off-targeting of adenine base editor by using TALE to separately guide deaminase to target sites
Source: Cell Discov. 2022 Mar 23;8:28. doi: 10.1038/s41421-022-00384-4 (PMC8942999; doi:10.1038/s41421-022-00384-4)
Supplement: Supplementary file 2 — Supplementary Table S2 [file 41421_2022_384_MOESM2_ESM.xlsx]

## Sheet: Sheet2
	Table S2. A to G or T to C base editing of TALE potential targets
	POU5F1	on target 1	GTCCCAGGCTTCTTTATTTAAGAAAAAAGTGATACATGATGTGG
			A position	A2	A3	A4	A5	A6	A7	A11	A13	A15	A18
			WT	0	0	0	0	0	0	0	0	0	0
			TALE-ABE	0	0	0	5.09	20.24	46.64	0	0	0	0
		on target 2	GTCCCAGGCTTCTTTATTTAAGAAAAAAGTGATACATGATGTGG
			A position	A2	A3	A4	A5	A6	A7	A11	A13	A15	A18
			WT	0	0	0	0	0	0	0	0	0	0
			TALE-ABE	0	0	0	7.2	20.7	17.9	0	0	0	0
		TaDOT-1	CTCGTTTTGTGTGTCCCAGGCTTCTTTCTGTCTTCTC
			A or T position	T-9	T-6	T-5	T-4	T-3	T-1	T2	T4	A8	T12	T13	T15	T15	T16	T17	T19	T21	T22	T24
			WT	0	0	0	0	0	0	0	0	0	0	0	0	0	0	0	0	0	0	0
			TALE-ABE	0	0	0	0	0	0	0	0	0	0	0	0	0	0	0	0	0	0	0
	DYRK1A#2	on target	CAGGGGCATGCACCCCCTCTATACACACACCCCAGGAGTGCTGTGG
				A2	A4	A6	A11	A14
			WT	0	0	0	0	0
			TALE-ABE	0	22.21	64.46	1.66	0
		TaDOT-1	GGCCTCTGCCCAGGGGCATGCACCCCCCACCCCCCA
				T-6	T-4	A2	A8	T9	A12	A19	A26
			WT	0	0	0	0	0	0	0	0
			TALE-ABE	0	0	0	0	0	0	0	0
		TaDOT-2	GTAAACAGACCAGGGGCATGCACCCCCTCTGATATT
				T-1	A-8	A-7	A-6	A-4	A-2	A2	A8	T9	A12	T18	T20	A22	T23	A24	T25	T26
			WT	0	0	0	0	0	0	0	0	0	0	0	0	0	0	0	0	0
			TALE-ABE	0	0	0	0	0	0	0	0	0	0	0	0	0	0	0	0	0
	DYRK1A#1	on target	GTTCCCATCACCATCACCACCACCACCACCATCACCACCACCATGG
				A2	A5	A8	A11	A14	A17	A20
			WT	0	0	0	0	0	0	0
			TALE-ABE	0	0	83.46	57.31	5.13	0	0
		TaDOT-1	GTTTTTAACTGTTCCCATCACCATCACCATCACCTCT
				T-9	T-8	T-7	T-6	T-5	A-4	A-3	T-1	T2	T3	A7	T8	A10	A13	T14	A16	A19	T20	A22	T25	T27
			WT	0	0	0	0	0	0	0	0	0	0	0	0	0	0	0	0	0	0	0	0
			TALE-ABE	0	0	0	0	0	0	0	0	0	0	0	0	0	0	0	0	0	0	0	0
		TaDOT-2	GTTTTTAACTGTTCCCATCACCATCACCACCATCACT
				T-9	T-8	T-7	T-6	T-5	A-4	A-3	T-1	T2	T3	A7	T8	A10	A13	T14	A16	A19	A22	T23	A25	T27
			WT	0	0	0	0	0	0	0	0	0	0	0	0	0	0	0	0	0	0	0	0
			TALE-ABE	0	0	0	0	0	0	0	0	0	0	0	0	0	0	0	0	0	0	0	0
	EMX1	on target	GATAAAGATAAGCAGAGCTATggaagaaaaggaagaaaattagg
				A3	A4	A6	A7	A8	A9	A12	A13	A15	A16	A17	A18
			WT	0.1	0.1	0.6	0.1	0.1	0	0	0.1	0.4	0.5	0.1	0.1
			TALE-ABE	0.1	0.89	69.93	2.29	1.4	0	0	0	0	0	0	0
		TaDOT-1	TAACTTCGTTGATAAAGATAAGCAGTGGATTCAGG
				T-10	A-9	A-8	T-6	T-5	T-2	T-1	A2	T3	A4	A5	A6	A8	A11	A14	T16	A19	T20	T21	A23
			WT	0	0	0	0	0	0	0	0	0	0	0	0	0	0	0	0	0	0	0	0
			TALE-ABE	0	0	0	0	0	0	0	0	0	0	0	0.69	0	0	0	0	0	0	0	0
		TaDOT-2	AATAGTCTCTGATAAAGATAAGCAGAAAACAAAGA
				A-10	A-9	T-8	A-7	T-5	T-3	T-1	A2	T3	A4	A5	A6	A8	A11	A14	A16	A17	A18	A19	A21	A22	A23	A25
			WT	0	0	0	0	0	0	0	0	0	0	0	0	0	0	0.65	0	0	0	0	0	0	0	0
			TALE-ABE	0	0	0	0	0	0	0	1.71	0	0	0	0	0	0	0	0	0	0	0	0	0	0	0
		TaDOT-3	ATTTTTAAAAGATAAAGATAAGCAGCCCTATGGAA
				T-9	T-8	T-7	T-6	T-5	A-4	A-3	A-2	A-1	A2	T3	A4	A5	A6	A8	A11	A14	T19	A20	T21	A24	A25
			WT	0	0	0	0	0	0	0	0	0	0	0	0	0	0	0	0	0	0	0	0	0	3.83
			TALE-ABE	0	0	0	0	0	0	0	0	0	0	0	0	0	0	0	0	0	0	0	0	0	0
		TaDOT-4	GTACAGGTTGGATAAAGATAAGCAGAAAGTGCTAG
				T-9	A-8	A-6	T-3	T-2	A2	T3	A4	A5	A6	A8	A11	A14	A16	A17	A18	T20	T23	A24
			WT	0.98	0	0	0	0	0	0	0	0	0	0	0	0	0	0	0	0	0	0
			TALE-ABE	2.78	0	0	0	0	0	0	0	0	0	0	0	0	3.78	0	0	0	0	0
		TaDOT-5	AGCACAGTGAGATAAAGATAAGCAGAACTTTCAGC
				A-10	A-7	A-5	T-3	A-1	A2	T3	A4	A5	A6	A8	A11	A14	A16	A17	T19	T20	T21	A23
			WT	0	0	0	0	0	0	0	0	0	0.57	0	0	0	0	0	0	0	0	0
			TALE-ABE	0	0	0	0	0	0	0	0	0	0	0	0	0	0	0	0	0	0	0
		TaDOT-6	CTTCATTGCAGATAAAGATAAGCAGTCTTGAATAG
				T-9	T-8	A-6	T-5	T-4	A-1	A2	T3	A4	A5	A6	A8	A11	A14	T16	T18	T19	A21	A22	T23	A24
			WT	0	0	0	0	0	0	0	0	0	0	0	0	0	0	0	0	0	0	0.58	0
			TALE-ABE	0	0	0	0	0	1.49	0	0	0	0	0	0	0	0	0	0	0	0	0	0
		TaDOT-7	GACCTACATTGATAAAGATAAGCAGTAACACTGAA
				A-9	T-6	A-5	A-3	T-2	T-1	A2	T3	A4	A5	A6	A8	A11	A14	T16	A17	A18	A20	T22	A24	A25
			WT	0	0	0	0	0	0	0	0	0	0	0	0	0	0	0	0	0	0	0	0
			TALE-ABE	1.56	0	0	0	0	0	0	0	0	0	0	0	0	0	0	0	0	0	0	0
		TaDOT-8	TATAATAAAGGATAAAGATAAGCAGAGATACATTG
				T-10	A-9	T-8	A-6	A-7	T-5	A-4	A-3	A-2	A2	T3	A4	A5	A6	A8	A11	A14	A16	A18	T19	A20	A22	T23	T24
			WT	0	0	0	0	0	0	0	0	0	0	0	0	0	0	0	0	0	0	0	0	0	0	0	0
			TALE-ABE	0	0	0	0	0	0	0	0	0	0	0	0	0	0	0	0	0	0	0	0	0	0	0	0
		TaDOT-9	ATTTTCACAAGATAAAGATAAGCAGGGTTGTAAAA
				A-10	T-9	T-8	T-7	T-6	A-4	A-2	A-1	A2	T3	A4	A5	A6	A8	A11	A14	T18	T19	T21	A22	A23	A24
			WT	0	0	0	0	0	0	0	0	0	0	0	0	0	0	0	0	0	0	0	0	0	0
			TALE-ABE	0	0	0	0	0	0	0	0	0	0	0	0	0	0	0	0	0	0	0	0	0	0
		TaDOT-10	AACTCGGAGGGATAAAGATAAGCAGTTGGTCTGTG
				A-10	A-9	T-6	A-3	A2	T3	A4	A5	A6	A8	A11	A14	T16	T17	T20	T22	T24
			WT	0	0	0	0	0	0	0	0	0	0	0	0	0	0	0	0	0
			TALE-ABE	0	0	0	0	0	0	0	0	0	0	0	0	0	0	0	0	0
		TaDOT-11	CTTTGGCTCTGATAAAGATAAGCAGGCTCAAGGTG
				T-9	T-8	T-7	T-3	T-1	A2	T3	A4	A5	A6	A8	A11	A14	T18	A20	A21	A24
			WT	0	0	0	0	0	0	0	0	0	0	0	0	0	0	0	0	0
			TALE-ABE	0	0	0	0	0	0	0	0	0	0	0	0	0	0	0	0	0
	AAVS1	on target 1	GAGGACAAGTAGTGCACAGAAgacaaaagatcccgctctcgtgg
				A2	A4	A5	A6	A7	A9
			WT	0.1	0.2	0.3	0.5	0.8	0.2
			TALE-ABE	0.9	13.8	66.9	66	19.8	5.3
		TaDOT-6-1	AGAAGTTAGAGAGGACAAGTAGTGCCTGTCTTTGT
				A-10	A-8	A-8	T-5	T-4	A-3	A-1	A2	A5	A7	A8	T10	A11	T13	T17	T19	T21	T22	T23	T25
			WT	0	0	0	0	0	0	0	0	0	0.46	0	0.22	0	0.56	0	0	0	0	0	0
			TALE-ABE	0	0	0	0	0	0	0	0	0	0.32	0	0	0	0	0	0	0	0	0	0
		TaDOT-6-2	TATACATTTTGAGGACAAGTAGTGCTGGAAGAAGG
				T-10	A-9	T-8	A-7	A-5	T-4	T-3	T-2	T-1	A2	A5	A7	A8	T10	A11	T13	T16	A19	A20	A22	A23
			WT	0	0	0	0	0	0	0	0	0	0	0	0	0	0	0	0	0	0	0	0	0
			TALE-ABE	0	0	0	0	0	0	0	0	0	0	0	0	0	0	0	0	0	0	0	0	0
		TaDOT-6-3	ATTAAACAATGAGGACAAGTAGTGCAGCTAATCAT
				A-10	T-9	T-8	A-7	A-6	A-5	A-3	A-2	T-1	A2	A5	A7	A8	T10	A11	T13	A16	T19	A20	A21	T22	A24	T25
			WT	0	0	0	0	0	0	0	0	0	0	0	0	0	0	0	0	0	0	0	0	0	0	0
			TALE-ABE	0	0	0	0	0	0	0	0	0	0	0	0	0	0	0	0	0	0	0	0	0	0	0
		on target 2	AGAACCGAGGACAAGTAGTGCACAGAAgacaaaagatcccgctctcgtgg
				A2	A4	A5	A6	A7	A9
			WT	0.1	0.2	0.3	0.5	0.8	0.2
			TALE-ABE	0.6	39.9	61.1	45.4	18.8	12.2
		TaDOT-11-1	TTGCAGGAGAGAACCGAGGACAAGGGAGAGCTGG
				T-10	T-9	A-6	A-2	A1	A3	A4	A8	A11	A13	A14	A18	A20	T23
			WT	0	0	0	0	0	0	0	0	0	71.36	0.51	0	0	0	0	0	0	0	0	0
			TALE-ABE	0	0	0	0	0	0	0	0	0	76.32	0.33	0	0	0	0	0	0	0	0	0
		TaDOT-11-2	CCGGCTGCAAAGAACCGAGGACAAAGGCAGAAAT
				T-5	A-2	A-1	A1	A3	A4	A8	A11	A13	A14	A15	A19	A21	A22	A23	T24
			WT	0	0	0	0	0	0.28	0	0	0	0	0	0	0	0	0	0	0	0	0	0
			TALE-ABE	0	0	0	0	0	0.23	0	0	0	0	0	0	0	0	0	0	0	0	0	0
		TaDOT-11-3	AAAATGGAAAGAACCAAGGACAAGTATGTTATTGG
				A-9	A-8	A-7	A-6	T-5	A-2	A-1	A1	A3	A4	A7	A8	A11	A13	A14	T16	A17	T18	T20	T21	A22	T23	T24
			WT	0	0	0	0	0	0	0	0	0	0.25	0.62	0	0.31	0	0	0	0	0	0	0	0	0	0
			TALE-ABE	0	0	0	0	0	0	0	0	0	0.27	0.53	0	0.3	0	0	0	0	0	0	0	0	0	0
	HEK2	on target	GTTCTTGTTCTCCTATACCAGGAGTAGAAAAAGTATAGACTGCAGG
				A3	A5	A6	A7	A8	A9	A12	A14	A16
			WT	0	0.5	0.4	0	0	0	0	0	0
			TALE-ABE	0.6	83.2	86.9	59.9	5.5	0.8	3.7	1.1	0.2
		TaDOT-1	TACAATCAAGTTCTTGTTCTCCTATAGATGAACAAG
				T-9	A-8	A-6	A-5	T-4	A-2	A-1	T2	T3	T5	T6	T8	T9	T11	T14	A15	T16	A17	A19	T20	A22	A23	A25	A26
			WT	0	0	0	0	0	0	0	0	0	0	0	0	0	0	0	0	0	0	0	0	0	0	0	0
			TALE-ABE	0	0	0	0	0	0	0	0	0	0	0	0	0	0	0	0	0	0	0	0	0	0	0	0
		TaDOT-2	AGCTTTCCACATTCTTGTTCTCCTATATATACTACCC
				A-10	T-7	T-6	T-5	A-2	A1	T2	T3	T5	T6	T8	T9	T11	T14	A15	T16	A17	T18	A19	T20	A21	T23	A24
			WT	0	0	0	0	0	0	0.69	0.98	0.45	0.68	0.48	0.86	0.88	0	0.51	0	0	0.58	0.36	0	0.45	0	0.57
			TALE-ABE	0	0	0	0	0	0	0.61	0.57	0.67	0.48	0.61	0.56	0.71	0.41	0.35	0.27	0	0.55	0.28	0.37	0.44	0.4	0.63
		TaDOT-3	GAAACCTGTGTTCTTGTTCTCCTATTCCACCTGCAT
				A-8	A-7	A-6	A6	T-3	T-1	T2	T3	T5	T6	T8	T9	T11	T14	A15	T16	T17	A20	T23	A26	T27
			WT	0	0	0	0	0	0	0	0	0	0	0	0	0	0	0	0	0	0	0	0	0
			TALE-ABE	0	0	0	0	0	0	0	0	0	0	0	0	0	0	0	0	0	0	0	0	0
